# Supplementary material for: Partners, Pride, and Prevention: Scaling Mpox Vaccination Access Across Minnesota
Source: Int J Environ Res Public Health. 2026 Apr 30;23(5):593. doi: 10.3390/ijerph23050593 (PMC13206966; doi:10.3390/ijerph23050593)
Supplement: Supplementary file 1 [file ijerph-23-00593-s001.zip]

Archive with 1 entries (1 files):
- ijerph-4254602-supplementary.pdf
